# Supplementary material for: The Photodynamic Anticancer and Antibacterial Activity Properties of a Series of meso-Tetraarylchlorin Dyes and Their Sn(IV) Complexes
Source: Molecules. 2023 May 11;28(10):4030. doi: 10.3390/molecules28104030 (PMC10222794; doi:10.3390/molecules28104030)
Supplement: Supplementary file 1 [file molecules-28-04030-s001.zip]

Archive with 1 entries (1 files):
- molecules-2341382-supplementary.pdf
